# Supplementary material for: Traditional Chinese medicine for heart failure with preserved ejection fraction: clinical evidence and potential mechanisms
Source: Front Pharmacol. 2023 May 10;14:1154167. doi: 10.3389/fphar.2023.1154167 (PMC10206212; doi:10.3389/fphar.2023.1154167)
Supplement: Supplementary file 1 [file Table1.xlsx]

## Sheet: Sheet1
Table 1 Clinical evidence of TCM in the treatment of HFpEF
No	TCM	Composition	Proportion	Specification	Quality conrtol Report	Type	Research period	Intervention（T/C）	Object(T/C)	Clinical manifestation (T vs C or T/C , P<0.05 or P<0.01)	Laboratory finding (T vs C or T/C , P<0.05 or P<0.01)	Syndrome type	References
1	Nuanxin capsule (NX)	Panax ginseng C.A.Mey. [Araliaceae; ginseng radix et rhizoma rubra], Aconitum carmichaelii Debeaux [Ranunculaceae; aconiti lateralis radix praeparata], Coix lacryma-jobi var. ma-yuen (Rom.Caill.) Stapf [Poaceae; coicis semen], Citrus × aurantium f. deliciosa (Ten.) M.Hiroe [Rutaceae; citri exocarpium rubrum]	NA	3 times/day, 3 capsules for each time (0.5g/capsule)	Prepared by the Department of Pharmacy, the Guangdong Provincial Hospital of Traditional Chinese Medicine.	RCT	4 weeks	NX + CT / CT	20 (10/10)	①TCMSS: 13.50 (5.25) vs 20.50 (10.25)	⑥LVEF: 64.50 (4.75) vs 61.00 (12.50) ⑦NT-proBNP: 261.15 (302.60) vs 290.00 (720.63)	Yang deficiency,blood stasis and phlegm obstruction	Lou, 2021
2	Qiangxin capsule (QX)	Panax ginseng C.A.Mey. [Araliaceae; ginseng radix et rhizoma], Aconitum carmichaelii Debeaux [Ranunculaceae; aconiti lateralis radix praeparata], Astragalus mongholicus Bunge [Fabaceae; astragali radix praeparata cum mell], Neolitsea cassia (L.) Kosterm. [Lauraceae; cinnamomi ramulus], Panax notoginseng (Burkill) F.H.Chen [Araliaceae; notoginseng radix et rhizoma], Leonurus japonicus Houtt. [Lami…	NA	3 times/day, 4 capsules for each time (0.45g/capsule)	Prepared by the Yunnan Hospital of Traditional Chinese Medicine.	RCT	2 weeks	QX + CT / CT	60 (30/30)	①TCMSS: 24.6 vs 36.4 ②76.7% / 30.0% ⑤NYHA: 73.3% / 46.7%	⑥E/e': 9.06±0.70 vs 9.52±0.75, LAVI: 31.03±3.12 vs 33.80±3.04	Yang deficiency and water flooding	Wu, 2020
3	Qili Qiangxin capsule (QLQX)	Astragalus mongholicus Bunge [Fabaceae; astragali radix praeparata cum mell], Panax ginseng C.A.Mey. [Araliaceae; ginseng radix et rhizoma], Aconitum carmichaelii Debeaux [Ranunculaceae; aconiti lateralis radix praeparata], Salvia miltiorrhiza Bunge [Lamiaceae; salviae miltiorrhizae radix et rhizoma], Alisma plantago-aquatica subsp. orientale (Sam.) Sam. [Alismataceae; alismatis rhizoma], Descura…	2:1:1:2:2:6:12:10:10:5:12	3 times/day, 4 capsules for each time	Purchased from Shijiazhuang to YiLing Pharmaceutical Co., LTD.	RCT	3 months	QLQX + CT / CT	98 (49/49)	③MLHFQ: 18.2±6.3 vs 24.9±6.3 ④6MWT: 565.7±21.3 vs 466.8±37.6	⑥E/e': 12.4±1.7 vs 15.2±2.6, E/A: 1.44±0.21 vs 1.11±0.19 ⑦NT-proBNP: 214.6±92.5 vs 297.8±142.4	Unreported	Gao et al., 2019
4	Qili Qiangxin capsule (QLQX)	Astragalus mongholicus Bunge [Fabaceae; astragali radix praeparata cum mell], Panax ginseng C.A.Mey. [Araliaceae; ginseng radix et rhizoma], Aconitum carmichaelii Debeaux [Ranunculaceae; aconiti lateralis radix praeparata], Salvia miltiorrhiza Bunge [Lamiaceae; salviae miltiorrhizae radix et rhizoma], Alisma plantago-aquatica subsp. orientale (Sam.) Sam. [Alismataceae; alismatis rhizoma], Descura…	2:1:1:2:2:6:12:10:10:5:12	3 times/day, 4 capsules for each time (0.3g/capsule)	Purchased from Shijiazhuang to YiLing Pharmaceutical Co., LTD.	RCT	8 weeks	QLQX + CT / CT	108 (62/46)	②93.5% / 80.4%	⑥E/A: 1.2±0.3 vs 1.1±0.2 ⑦BNP: 775.6±598.3 vs 1201.6±881.5	Unreported	Lu et al., 2013
5	Tongmai Qiangxin capsule (TMQX)	Astragalus mongholicus Bunge [Fabaceae; astragali radix praeparata cum mell], Panax ginseng C.A.Mey. [Araliaceae; ginseng radix et rhizoma], Ophiopogon japonicus (Thunb.) Ker Gawl. [Asparagaceae; ophiopogonis radix], Salvia miltiorrhiza Bunge [Lamiaceae; salviae miltiorrhizae radix et rhizoma], Conioselinum anthriscoides 'Chuanxiong' [Apiaceae; chuanxiong rhizoma], Paeonia lactiflora Pall. [Paeon…	NA	3 times/day, 4 capsules for each time (0.5g/capsule)	Prepared by the the Preparation Room of Qiannan Hospital of Traditional Chinese Medicine, Guizhou Province.	RCT	4 weeks	TMQX + CT / CT	63 (32/31)	①TCMSS: 2.95±0.92 vs 3.65±0.68 ②96.88% / 83.87%	⑥E/e': 9.30±3.80 vs 14.70±2.40 ⑦NT-proBNP: 204.21±36.51 vs 398.52±45.31	Yang Qi deficiency,blood stasis and fluid retention	Guan et al., 2015
6	Xinshuai Heji capsule (XSHJ)	Pseudostellaria heterophylla (Miq.) Pax [Caryophyllaceae; pseudostellariae radix], Astragalus mongholicus Bunge [Fabaceae; astragali radix praeparata cum mell], Polygonatum sibiricum Redouté [Asparagaceae; polygonati rhizoma], Ophiopogon japonicus (Thunb.) Ker Gawl. [Asparagaceae; ophiopogonis radix], Schisandra chinensis (Turcz.) Baill. [Schisandraceae; schisandrae chinensis fructus], Cornus off…	15:40:20:20:15:15:10:10:10:10:10:10:10:10:10:20:6	3 times/day,1 dose/day Soak in cold water for 30 min, boil and simmer for 30 min, simmer 3 times and combine the liquid, concentrate to 100 mL.	Prepared by Gao et al. (2016) according to China Pharmacopoeia.	RCT	l2 weeks	XSHJ + CT / CT	80 (40/40)	①Reduce TCMSS score. ⑤NYHA: 80.00% / 57.50%	⑦NT-proBNP: 467±110 vs 627±118	Qi Yin deficiency and blood stasis	Gao et al., 2016
7	BaoyuanYangxin decoction (BYYX)	Astragalus mongholicus Bunge [Fabaceae; astragali radix praeparata cum mell], Conioselinum anthriscoides 'Chuanxiong' [Apiaceae; chuanxiong rhizoma], Codonopsis pilosula (Franch.) Nannf. [Campanulaceae; codonopsis radix], Salvia miltiorrhiza Bunge [Lamiaceae; salviae miltiorrhizae radix et rhizoma], Prunus persica (L.) Batsch [Rosaceae; persicae ramulus], Carthamus tinctorius L. [Asteraceae; cart…	30:20:15:15:15:15:15:15:15:10	2 times/day,1 dose/day decocted with water to 300ml, taken on an empty stomach..	Prepared from the TCM decoction Piece Pharmacy of the First Affiliated Hospital of Heilongjiang University of Chinese Medicine.	RCT	28 days	BYYX + CT / CT	57 (28/29)	①TCMSS: 8.25±6.30 vs 14.97±5.93 ②96.4% / 75.8% ④6MWT: 540.32±32.14 vs 477.41±17.32	⑥E/e': 12.66±0.91 vs 14.23±0.29, LAVI: 30.35±1.51 vs 32.89±1.40 ⑦NT-proBNP: 286.87±116.58 vs 338.05±64.08 ⑧TGF-β1: 44.38±7.59 vs 56.80±9.11	Qi deficiency and blood stasis	Wang, 2021
8	Danling Huoxue Huayin decoction (DLHXHY)	Salvia miltiorrhiza Bunge [Lamiaceae; salviae miltiorrhizae radix et rhizoma], Conioselinum anthriscoides 'Chuanxiong' [Apiaceae; chuanxiong rhizoma], Paeonia lactiflora Pall. [Paeoniaceae; paeoniae radix rubra], Panax notoginseng (Burkill) F.H.Chen [Araliaceae; notoginseng radix et rhizoma], Curcuma longa L. [Zingiberaceae; curcumae longae rhizoma], Leonurus japonicus Houtt. [Lamiaceae; leonuri …	15:15:10:6:10:15:15:15:15:15:15:10:6	2 times/day,1 bag for each time (150mL/bag)	Prepared by the Chinese Medicine decoction Room of the Affiliated Hospital of Hunan Academy of Traditional Chinese Medicine	RCT	4 weeks	DLHXHY + CT / CT	60 (30/30)	①TCMSS: 6.53±3.10 vs 10.23±3.96 ②96.7% / 86.7% ③MLHFQ: 33.43±9.45 vs 38.03±6.48 ④6MWT: 356.07±53.89 vs 319.73±50.97 ⑤NYHA: 93.3% / 76.7%	⑥E/A: 0.85±0.08 vs 0.78±0.06, E/e': 9.73±1.74 vs 11.27±1.60, e': 7.00±1.8 vs 6.00±0.95 ⑦NT-proBNP: 998.45±417.72 vs 1358.35±684.45	Blood stasis and fluid retention	Ji, 2021
9	Danting Lishui decoction (DTLS)	Salvia miltiorrhiza Bunge [Lamiaceae; salviae miltiorrhizae radix et rhizoma], Conioselinum anthriscoides 'Chuanxiong' [Apiaceae; chuanxiong rhizoma], Paeonia lactiflora Pall. [Paeoniaceae; paeoniae radix rubra], Panax notoginseng (Burkill) F.H.Chen [Araliaceae; notoginseng radix et rhizoma], Areca catechu L. [Arecaceae; arecae pericarpium], Descurainia sophia (L.) Webb ex Prantl [Brassicaceae; d…	20:15:10:10:15:20:10:20:20:10:10	2 times/day,1 dose/day decocted with water to 300ml, taken it warm in the morning and evening.	Prepared by Zou et al. (2014) according to China Pharmacopoeia.	RCT	15 days	DTLS + CT / CT	40 (20/20)	②90% / 65.5%	⑧FINS: 8.59±0.55 vs 13.56±0.14, Homa-IR: 2.03±0.32 vs 3.25±0.31	Yang Qi deficiency,blood stasis and fluid retention	Zou et al., 2014
10	Danting Lishui decoction (DTLS)	Salvia miltiorrhiza Bunge [Lamiaceae; salviae miltiorrhizae radix et rhizoma], Conioselinum anthriscoides 'Chuanxiong' [Apiaceae; chuanxiong rhizoma], Paeonia lactiflora Pall. [Paeoniaceae; paeoniae radix rubra], Panax notoginseng (Burkill) F.H.Chen [Araliaceae; notoginseng radix et rhizoma], Areca catechu L. [Arecaceae; arecae pericarpium], Descurainia sophia (L.) Webb ex Prantl [Brassicaceae; d…	20:15:10:10:15:20:10:20:20:10:10	2 times/day,1 dose/day decocted with water to 300ml, taken it warm in the morning and evening.	Prepared by Zou et al. (2014) according to China Pharmacopoeia.	RCT	15 days	DTLS + CT / CT	64 (32/32)	②87.5% / 68.8%	⑥E/e': 11.4±2.4 vs 14.8±1.7 ⑦NT-proBNP: 210.43±36.81 vs 392.68±42.11	Yang Qi deficiency,blood stasis and fluid retention	Zou et al., 2014
11	Danting Lishui decoction (DTLS)	Salvia miltiorrhiza Bunge [Lamiaceae; salviae miltiorrhizae radix et rhizoma], Conioselinum anthriscoides 'Chuanxiong' [Apiaceae; chuanxiong rhizoma], Paeonia lactiflora Pall. [Paeoniaceae; paeoniae radix rubra], Descurainia sophia (L.) Webb ex Prantl [Brassicaceae; descurainiae semen], Leonurus japonicus Houtt. [Lamiaceae; leonuri fructus], Atractylodes macrocephala Koidz. [Asteraceae; atractylo…	20:15:10:10:15:20:10:20:20:10:10	2 times/day,1 dose/day decocted with water to 300ml, taken it warm in the morning and evening.	Prepared by Chen. (2014) according to China Pharmacopoeia.	RCT	4 weeks	DTLS + CT / CT	60 (30/30)	①TCMSS: 7.87±2.92 vs 9.57±3.29 ②93.3% / 73.3%	⑥E/e': 10.13±1.76 vs 12.65±3.05 ⑦BNP: 130.43±57.21 vs 180.00±90.95	Blood stasis and fluid retention	Chen, 2014
12	Guiqi Huxin decoction (GQHX)	Astragalus mongholicus Bunge [Fabaceae; astragali radix praeparata cum mell], Angelica sinensis (Oliv.) Diels [Apiaceae; angelicae sinensis radix], Prunus persica (L.) Batsch [Rosaceae; persicae ramulus], Carthamus tinctorius L. [Asteraceae; carthami flos], Panax notoginseng (Burkill) F.H.Chen [Araliaceae; notoginseng radix et rhizoma], Salvia miltiorrhiza Bunge [Lamiaceae; salviae miltiorrhizae …	20:20:15:15:5:15:15:10:10:10:10:10	2 times/day,1 bag for each time (150mL/bag)	Prepared by the First Affiliated Hospital of Heilongjiang University of Traditional Chinese Medicine.	RCT	4 weeks	GQHX + CT / CT	60 (30/30)	①TCMSS: 8.80±5.10 vs 11.73±4.86 ②90.0% / 60.0% ④6MWT: 410.57±19.50 vs 381.83±18.17 ⑤NYHA: 73.3% / 43.3%	⑧Estradiol ↑	Qi deficiency and blood stasis	Li, 2020
13	Huangqi Baoxin decoction (HQBX)	Astragalus mongholicus Bunge [Fabaceae; astragali radix praeparata cum mell], Codonopsis pilosula (Franch.) Nannf. [Campanulaceae; codonopsis radix], Salvia miltiorrhiza Bunge [Lamiaceae; salviae miltiorrhizae radix et rhizoma], Angelica sinensis (Oliv.) Diels [Apiaceae; angelicae sinensis radix], Chinese softshell turtle [Trionychidae; Carapax Trionycis], Forsythia suspensa (Thunb.) Vahl [Oleace…	30:12:12:12:12:12:6:15:12:6	2 times/day,1 bag for each time (150mL/bag)	Prepared by Wu. (2018) according to China Pharmacopoeia.	RCT	1 month	HQBX + CT / CT	70 (35/35)	①TCMSS: 14.86±5.05 vs 19.94±5.30 ④6MWT: 390.20±35.43 vs 371.91±35.10 ⑤NYHA: 97.14% / 77.14%	⑦BNP: 668.11±319.41 vs 901.69±361.01	Qi Yin deficiency/Qi deficiency and blood stasis	Wu, 2018
14	Huoxue Lishui decoction (HXLS)	Astragalus mongholicus Bunge [Fabaceae; astragali radix praeparata cum mell], Rhodiola crenulata (Hook.f. & Thomson) H.Ohba [Crassulaceae; rhodiolae crenulatae radix et rhizoma], Paeonia lactiflora Pall. [Paeoniaceae; paeoniae radix rubra], Conioselinum anthriscoides 'Chuanxiong' [Apiaceae; chuanxiong rhizoma], Salvia miltiorrhiza Bunge [Lamiaceae; salviae miltiorrhizae radix et rhizoma], Descura…	30:9:12:12:15:9:9:9	2 times/day,1 dose/day decocted with water to 300ml, taken it warm in the morning and evening.	Prepared by Zhou et al. (2016) according to China Pharmacopoeia.	RCT	1 month	HXLS + CT / CT	184 (94/90)	④6MWT: 387.36±69.25 vs 339.75±59.41	⑥LVEF: 60.84±4.32 vs 56.34±3.46 ⑦NT-proBNP: 234.57±48.35 vs 435.73±57.52 ⑧hs-CRP↓, TNF-α↓	Blood stasis and fluid retention	Zhou et al., 2016
15	Modified Shenqi Yixin decoction (MSQYX)	Astragalus mongholicus Bunge [Fabaceae; astragali radix praeparata cum mell], Pseudostellaria heterophylla (Miq.) Pax [Caryophyllaceae; pseudostellariae radix], Ophiopogon japonicus (Thunb.) Ker Gawl. [Asparagaceae; ophiopogonis radix], Schisandra chinensis (Turcz.) Baill. [Schisandraceae; schisandrae chinensis fructus], Neolitsea cassia (L.) Kosterm. [Lauraceae; cinnamomi cortex], Wolfiporia coc…	20:20:15:20:10:15:15:15:15:10:15:10	2 times/day,1 dose/day decocted with water to 300ml, taken it warm in the morning and evening.	Prepared by the First Affiliated Hospital of Heilongjiang University of Traditional Chinese Medicine.	RCT	8 weeks	MSQYX + CT / CT	72 (36/36)	①TCMSS:8.24±1.77 vs 9.16±1.62 ②94.4% / 83.3% ④6MWT:418.30±92.84 vs 367.36±34.80	⑥E/A: 0.71±0.07 vs 0.63±0.09, E/e':10.10±1.68 vs 12.94±1.84, LAVI: 35.75±4.00 vs 39.38±4.19, LVMI: 121.24±12.16 vs 128.14±14.41 ⑦NT-proBNP:421.93±231.09 vs 624.17±362.91	Heart-kidney Yang deficiency	Liu et al., 2021
16	Qiangxin Tongmai decoction (QXTM)	Astragalus mongholicus Bunge [Fabaceae; astragali radix praeparata cum mell], Salvia miltiorrhiza Bunge [Lamiaceae; salviae miltiorrhizae radix et rhizoma], Panax ginseng C.A.Mey. [Araliaceae; ginseng folium], Descurainia sophia (L.) Webb ex Prantl [Brassicaceae; descurainiae semen], Wolfiporia cocos (Schw.) Ryv. & Cilbn. [Polyporaceae; poria], Carthamus tinctorius L. [Asteraceae; carthami flos],…	30:30:15:12:20:12:30:15:15:15:15	3 times/day,1 dose/day decocted with water to 300ml, taken on an empty stomach. (100mL/dose)	Prepared by Zhang. (2019) according to China Pharmacopoeia.	RCT	4 weeks	QXTM + CT / CT	63 (33/30)	③MLHFQ: 25.50±2.74 vs 29.36±2.47, SDS: 54.51±1.74 vs 56.21±1.45	⑥E/A: 0.95±0.09 vs 0.78±0.07 ⑦NT-proBNP: 554.23±20.55 vs 618.30±19.18	Qi deficiency and blood stasis	Zhang, 2019
17	Shengmai powder and Guizhi Gancao Longgu Muli decoction (SMGGLM)	Panax ginseng C.A.Mey. [Araliaceae; ginseng folium], Ophiopogon japonicus (Thunb.) Ker Gawl. [Asparagaceae; ophiopogonis radix], Schisandra chinensis (Turcz.) Baill. [Schisandraceae; schisandrae chinensis fructus], Wolfiporia cocos (Schw.) Ryv. & Cilbn. [Polyporaceae; poria], Neolitsea cassia (L.) Kosterm. [Lauraceae; cinnamomi cortex], Glycyrrhiza glabra L. [Fabaceae; glycyrrhizae radix et rhizo…	10:10:10:15:6:4:15:15:10	2 times/day,1 bag for each time (200mL/bag)	Prepared by the Pharmacy Department of Nanjing Hospital of Traditional Chinese Medicine.	RCT	4 weeks	SMGGLM + CT / CT	40 (20/20)	①TCMSS: 7.85±2.52 vs 12.05±2.61 ③MLHFQ: 53.45±5.76 vs 58.00±5.79 ④6MWT: 386.65±82.84 vs 331.95±83.39 ⑤NYHA: 95% / 65%	⑦NT-proBNP: 610.40±286.73 vs 904.85±329.12	Qi Yin deficiency	Yuan, 2021
18	Shengui Huxin Huacai decoction (SGHX)	Panax ginseng C.A.Mey. [Araliaceae; ginseng folium], Neolitsea cassia (L.) Kosterm. [Lauraceae; cinnamomi cortex], Paeonia lactiflora Pall. [Paeoniaceae; paeoniae radix alba], Fossilia Ossis Mastodi (Baill.) [Fabaceae; Os Draconis], Crassostrea gigas (Thunberg) [Ostreidae; Ostreae Testa], Conioselinum anthriscoides 'Chuanxiong' [Apiaceae; chuanxiong rhizoma], Panax notoginseng (Burkill) F.H.Chen …	15:15:15:15:15:10:15:10:10	2 times/day,1 dose/day decocted with water to 300ml, taken it warm in the morning and evening.	Prepared by the First Affiliated Hospital of Heilongjiang University of Traditional Chinese Medicine.	RCT	8 weeks	SGHX + CT / CT	59 (30/29)	①TCMSS:9.77±3.99 vs 12.10±4.15 ②90.00% / 65.52% ⑤NYHA:86.67% / 65.52%	⑥E/e': 12.90±1.65 vs 14.13±1.50, e': 7.47±1.17 vs 6.70±1.34 ⑦BNP: 120.68±42.70 vs 156.49±49.10 ⑧Hcy: 11.99±4.78 vs 15.24±4.11	Heart Yang deficiency	Zhu, 2017
19	Shenqi Yixin Huacai decoction (SQYXHC)	Astragalus mongholicus Bunge [Fabaceae; astragali radix praeparata cum mell], Pseudostellaria heterophylla (Miq.) Pax [Caryophyllaceae; pseudostellariae radix], Neolitsea cassia (L.) Kosterm. [Lauraceae; cinnamomi cortex], Schisandra chinensis (Turcz.) Baill. [Schisandraceae; schisandrae chinensis fructus], Ophiopogon japonicus (Thunb.) Ker Gawl. [Asparagaceae; ophiopogonis radix], Wolfiporia coc…	20:20:10:20:15:15:15:15:5:15	2 times/day,1 dose/day decocted with water to 300ml, taken it warm in the morning and evening.	Prepared by Zhang. (2020) according to China Pharmacopoeia.	RCT	2 weeks	SQYXHC + CT / CT	68 (34/34)	①TCMSS: 10.32±5.81 vs 14.05±5.62 ②94.1% / 82.3%	⑦NT-proBNP: 362.62±123.09 vs 548.85±117.12	Qi deficiency and blood stasis	Zhang, 2020
20	Shuxin Huoxue decoction (SXHX)	Astragalus mongholicus Bunge [Fabaceae; astragali radix praeparata cum mell], Salvia miltiorrhiza Bunge [Lamiaceae; salviae miltiorrhizae radix et rhizoma], Angelica sinensis (Oliv.) Diels [Apiaceae; angelicae sinensis radix], Panax quinquefolius L. [Araliaceae; panacis quinquefolii radix], Carthamus tinctorius L. [Asteraceae; carthami flos], Hirudo medicinalis Linnaeus [Hirudinidae; Hirudo]	30:15:15:10:6:6	2 times/day,1 dose/day decocted with water to 300ml, taken it warm in the morning and evening.	Prepared by Ma et al. (2020) according to China Pharmacopoeia.	RCT	12 weeks	SXHX + CT / CT	78 (40/38)	②92.5% / 84.2% ④6MWT: 524.5±18.6 vs 478.2±17.8	⑥LVEF: 57.3±5.2 vs 55.2±4.6, E/A: 1.18±0.16 vs 1.06±0.14 ⑦BNP: 142±18.6 vs 216±16.8	Qi deficiency and blood stasis	Ma et al., 2020
21	Tiaogan Yangxin decoction (TGYX)	Astragalus mongholicus Bunge [Fabaceae; astragali radix praeparata cum mell], Panax ginseng C.A.Mey. [Araliaceae; ginseng folium], Wolfiporia cocos (Schw.) Ryv. & Cilbn. [Polyporaceae; poria], Conioselinum anthriscoides 'Chuanxiong' [Apiaceae; chuanxiong rhizoma], Salvia miltiorrhiza Bunge [Lamiaceae; salviae miltiorrhizae radix et rhizoma], Paeonia lactiflora Pall. [Paeoniaceae; paeoniae radix a…	30:9:18:12:18:18:9:12:15:30	2 times/day,1 dose/day decocted with water to 400ml, taken it warm in the morning and evening.	Prepared by Sun. (2021) according to China Pharmacopoeia.	RCT	8 weeks	TGYX + CT / CT	60 (30/30)	①TCMSS: 9.83±4.25 vs 13.43±5.41 ②90% / 70% ③SAS: 48.03±7.11 vs 59.53±6.25 ⑤NYHA: 86.66% / 66.66%, Lee's scale: 5.76±1.81 vs 7.73±2.45	⑥LVEF: 63.43±1.95 vs 60.46±1.97, LAVI: 34.90±1.95 vs 36.30±2.53, E/e': 10.06 (10.00,10.91) vs 11.24 (11.12,11.89) ⑦NT-proBNP: 611.26±71.83 vs 834.13±112.70	Heart-qi deficiency,qi stagnation and blood stasis	Sun, 2021
22	Xiaoqinglong decoction (XQL)	Ephedra sinica Stapf [Ephedraceae; ephedrae herba], Paeonia lactiflora Pall. [Paeoniaceae; paeoniae radix alba], Asarum heterotropoides F.Schmidt [Aristolochiaceae; asari radix et rhizoma], Zingiber officinale Roscoe [Zingiberaceae; zingiberis rhizoma praeparatum], Glycyrrhiza glabra L. [Fabaceae; glycyrrhizae radix et rhizoma praeparata cum melle], Neolitsea cassia (L.) Kosterm. [Lauraceae; cinn…	6:15:3:6:9:15:9:9	2 times/day,1 dose/day decocted with water to 400ml, taken it warm in the morning and evening.	Prepared by Zhou. (2020) according to China Pharmacopoeia.	RCT	4 weeks	XQL + CT / CT	64 (31/33)	①TCMSS: 8.94±3.79 vs 14.67±4.50 ②93.5% / 81.8% ⑤NYHA: 87.1% / 57.6%, Lee's scale: 4.39±1.96 vs 7.30±1.94	⑥LVEF: 55.70±3.01 vs 53.91±2.55, E/A: 1.03±0.19 vs 0.91±0.23 ⑦NT-proBNP: 499.61±259.83 vs 658.79±299.58	Fluid retention	Zhou, 2020
23	Xinkang decoction (XK)	Descurainia sophia (L.) Webb ex Prantl [Brassicaceae; descurainiae semen], Astragalus mongholicus Bunge [Fabaceae; astragali radix praeparata cum mell], Prunus armeniaca L. [Rosaceae; armeniacae semen amarum], Citrus × aurantium f. deliciosa (Ten.) M.Hiroe [Rutaceae; citri exocarpium rubrum], Wolfiporia cocos (Schw.) Ryv. & Cilbn. [Polyporaceae; poria], Sparganium stoloniferum (Buch.-Ham. ex Grae…	NA	2 times/day,1 dose/day decocted with water to 400ml, taken it warm in the morning and evening.	Prepared by Chen et al. (2019) according to China Pharmacopoeia.	RCT	8 weeks	XK + CT / CT	95 (47/48)	①TCMSS: 2.37±1.69 vs 6.31±2.85 ②91.49% / 79.17% ③MLHFQ: 8.53±4.67 vs 21.21±10.07 ④6MWT: 537.97±67.18 vs 472.62±43.92	⑥E/e': 8.06±1.04 vs 10.58±1.07 ⑦BNP: 60.08±9.63 vs 70.39±10.65	Qi deficiency,blood stasis and fluid retention	Chen et al., 2019
24	Yangyin Shuxin decoction (YYSX)	Cornus officinalis Siebold & Zucc. [Cornaceae; corni fructus], Ophiopogon japonicus (Thunb.) Ker Gawl. [Asparagaceae; ophiopogonis radix], Polygonatum sibiricum Redouté [Asparagaceae; polygonati rhizoma], Coptis chinensis Franch. [Ranunculaceae; coptidis rhizoma], Chinese softshell turtle [Trionychidae; Carapax Trionycis], Salvia miltiorrhiza Bunge [Lamiaceae; salviae miltiorrhizae radix et rhizo…	15:20:15:10:10:20:15:12	2 times/day,1 dose/day decocted with water to 300ml, taken it warm in the morning and evening.	Prepared by the First Affiliated Hospital of Tianjin University of Traditional Chinese Medicine.	RCT	2 weeks	YYSX + CT / CT	58 (29/29)	①TCMSS: 26.10±9.71 vs 34.58±15.49	⑥|GLS|: 13.66(12.29,15.70) vs 12.70(11.81,14.95)	Yin deficiency, blood stasis and phlegm-heat	Li et al., 2020
25	Yangyin Shuxin decoction (YYSX)	Cornus officinalis Siebold & Zucc. [Cornaceae; corni fructus], Ophiopogon japonicus (Thunb.) Ker Gawl. [Asparagaceae; ophiopogonis radix], Polygonatum sibiricum Redouté [Asparagaceae; polygonati rhizoma], Coptis chinensis Franch. [Ranunculaceae; coptidis rhizoma], Chinese softshell turtle [Trionychidae; Carapax Trionycis], Salvia miltiorrhiza Bunge [Lamiaceae; salviae miltiorrhizae radix et rhizo…	NA	2 times/day,1 dose/day decocted with water to 300ml, taken it warm in the morning and evening.	Prepared by the First Affiliated Hospital of Tianjin University of Traditional Chinese Medicine.	RCS	14±3 days	YYSX + CT / CT	58 (29/29)	①TCMFDIS: 26.10±9.71 vs 34.75±15.75 ③MLHFQ: 21.86±14.51 vs 34.04±16.07 ④Peak VO₂: 14.34±3.53 vs 12.85±2.98	⑥LAVI: 26.22±4.89 vs 30.29±4.96, UT: 0.40±0.19 vs 0.26±0.11	Yin deficiency, blood stasis and phlegm-heat	Liu, 2020
26	Yangyin Shuxin decoction (YYSX)	Cornus officinalis Siebold & Zucc. [Cornaceae; corni fructus], Ophiopogon japonicus (Thunb.) Ker Gawl. [Asparagaceae; ophiopogonis radix], Polygonatum sibiricum Redouté [Asparagaceae; polygonati rhizoma], Coptis chinensis Franch. [Ranunculaceae; coptidis rhizoma], Chinese softshell turtle [Trionychidae; Carapax Trionycis], Salvia miltiorrhiza Bunge [Lamiaceae; salviae miltiorrhizae radix et rhizo…	15:20:15:10:15:20:15:12:15:12	2 times/day,1 dose/day decocted with water to 300ml, taken it warm in the morning and evening.	Prepared by the First Affiliated Hospital of Tianjin University of Traditional Chinese Medicine.	RCT	14±3 days	YYSX + CT / CT	59 (30/29）	④Improve CPET	Unreported	Unreported	Zhao, 2021
27	Yangyin Shuxin decoction (YYSX)	Cornus officinalis Siebold & Zucc. [Cornaceae; corni fructus], Ophiopogon japonicus (Thunb.) Ker Gawl. [Asparagaceae; ophiopogonis radix], Polygonatum sibiricum Redouté [Asparagaceae; polygonati rhizoma], Coptis chinensis Franch. [Ranunculaceae; coptidis rhizoma], Chinese softshell turtle [Trionychidae; Carapax Trionycis], Salvia miltiorrhiza Bunge [Lamiaceae; salviae miltiorrhizae radix et rhizo…	NA	2 times/day,1 dose/day decocted with water to 300ml, taken it warm in the morning and evening.	Prepared by the First Affiliated Hospital of Tianjin University of Traditional Chinese Medicine.	RCT	2 weeks	YYSX + CT / CT	58 (29/29)	①TCMFDIS: 49.74±24.73 vs 64.16±27.15 ④PeakVO2: 12.04±3.41 vs 11.02±3.33	Unreported	Yin deficiency, blood stasis and phlegm-heat	Li et al., 2022
28	Yiqi Huoxue1 decoction (YQHX1)	Astragalus mongholicus Bunge [Fabaceae; astragali radix praeparata cum mell], Salvia miltiorrhiza Bunge [Lamiaceae; salviae miltiorrhizae radix et rhizoma], Panax ginseng C.A.Mey. [Araliaceae; ginseng folium], Angelica sinensis (Oliv.) Diels [Apiaceae; angelicae sinensis radix], Descurainia sophia (L.) Webb ex Prantl [Brassicaceae; descurainiae semen], Wolfiporia cocos (Schw.) Ryv. & Cilbn. [Poly…	30:30:15:10:12:20:12:30:15	2 times/day,1 dose/day decocted with water to 200ml, taken it warm in the morning and evening.	Prepared by Liu et al. (2020) according to China Pharmacopoeia.	RCT	4 weeks	YQHX1 + CT / CT	63 (30/33)	①TCMSS: 5.04±2.24v s 6.33±3.31 ③MLHFQ: 25.50±2.72 vs 29.36±2.45, SAS: 90.0% / 60.6%, SDS: 70.0% / 48.5%, FS-14: 2.5±0.4 vs 6.8±0.3	⑥E/A: 0.96±0.08 vs 0.78±0.06 ⑦NT-proBNP: 554.20±20.49 vs 618.28±19.16	Qi deficiency and blood stasis	Liu et al., 2020
29	Yiqi Huoxue2 decoction (YQHX2)	Pseudostellaria heterophylla (Miq.) Pax [Caryophyllaceae; pseudostellariae radix], Astragalus mongholicus Bunge [Fabaceae; astragali radix praeparata cum mell], Neolitsea cassia (L.) Kosterm. [Lauraceae; cinnamomi cortex], Wolfiporia cocos (Schw.) Ryv. & Cilbn. [Polyporaceae; poria], Atractylodes macrocephala Koidz. [Asteraceae; atractylodis macrocephalae rhizoma], Leonurus japonicus Houtt. [Lami…	20:15:10:10:15:15:15:10:15:10	2 times/day,1 dose/day decocted with water to 250ml, taken it warm in the morning and evening.	Prepared by the First Affiliated Hospital of Heilongjiang University of Traditional Chinese Medicine.	RCT	4 weeks	YQHX2 + CT / CT	68 (34/34）	②88.2% / 64.7% ④6MWT: 381.41±38.92 vs 355.79±42.58	⑥E/e': 12.69±2.08 vs 13.90±2.05	Qi deficiency and blood stasis	Liu et al., 2021
30	Yiqi Huoxue Lishui decoction (YQHXLS)	Codonopsis pilosula (Franch.) Nannf. [Campanulaceae; codonopsis radix], Astragalus mongholicus Bunge [Fabaceae; astragali radix praeparata cum mell], Salvia miltiorrhiza Bunge [Lamiaceae; salviae miltiorrhizae radix et rhizoma], Paeonia lactiflora Pall. [Paeoniaceae; paeoniae radix rubra], Alisma plantago-aquatica subsp. orientale (Sam.) Sam. [Alismataceae; alismatis rhizoma], Neolitsea cassia (L…	30:30:20:15:15:6:15:20:30	2 times/day,1 dose/day decocted with water to 400ml, taken it warm in the morning and evening.	Prepared by Peng et al. (2020) according to China Pharmacopoeia.	RCT	2 weeks	YQHXLS + CT / CT	58 (28/30)	①TCMSS: 14.3±5.3 vs 21.5±3.2 ④6MWT: 371.4±60.4 vs 344.3±45.2	⑦NT-proBNP: 569.35 (321.16,1224.02) vs 1271.55 (490.05,2854.82)	Qi deficiency and blood stasis	Peng et al., 2020
31	Yiqi Tongyu decoction (YQTY)	Astragalus mongholicus Bunge [Fabaceae; astragali radix praeparata cum mell], Panax ginseng C.A.Mey. [Araliaceae; ginseng folium], Wolfiporia cocos (Schw.) Ryv. & Cilbn. [Polyporaceae; poria], Salvia miltiorrhiza Bunge [Lamiaceae; salviae miltiorrhizae radix et rhizoma], Conioselinum anthriscoides 'Chuanxiong' [Apiaceae; chuanxiong rhizoma], Spatholobus suberectus Dunn [Fabaceae; spatholobi cauli…	30:10:15:15:15:15:15:15:15:15	2 times/day,1 dose/day	Prepared by Li. (2021) according to China Pharmacopoeia.	RCT	4 weeks	YQTY + CT / CT	60 (30/30)	①TCMSS: 8.63±3.52 vs 13.17±5.21 ②86.67% / 63.33% ③MLHFQ: 33.63±7.36 v s44.03±9.38 ④6MWT: 390.13±41.38 vs 363.93±31.96 ⑤NYHA: 86.66% / 60.00%	⑥E/A: 0.82±0.10 vs 0.76±0.11 ⑦NT-proBNP: 533.94±189.80 vs 649.49±182.97	Qi deficiency and blood stasis	Li, 2021
32	Yiqi Yangyin decoction (YQYY)	Astragalus mongholicus Bunge [Fabaceae; astragali radix praeparata cum mell], Glehnia littoralis (A.Gray) F.Schmidt ex Miq. [Apiaceae, glehniae radix], Codonopsis pilosula (Franch.) Nannf. [Campanulaceae; codonopsis radix], Ophiopogon japonicus (Thunb.) Ker Gawl. [Asparagaceae; ophiopogonis radix], Dioscorea oppositifolia L. [Dioscoreaceae; dioscoreae rhizoma], Polygonatum sibiricum Redouté [Aspa…	30:20:20:10:15:10:20:15:10:8:10:10:3	2 times/day,1 dose/day decocted with water to 300ml, taken it warm in the morning and evening.	Prepared by the Traditional Chinese Medicine Preparation Room of Xi 'an Traditional Chinese Medicine Hospital.	RCT	4 weeks	YQYY + CT / CT	60 (30/30)	①TCMSS: 7.80±2.93 vs 13.06±4.41 ②93.3% / 83.3% ③MLHFQ: 32.60±4.61 vs 35.03±3.55 ④6MWT: 432.67±109.32 vs 377.50±84.96 ⑤NYHA: 90.0% / 76.67%	⑥E/e': 9.80±3.08 vs 11.90±3.39 ⑦BNP: 99.43±19.53 vs 112.57±28.17	Qi Yin deficiency	Zhang, 2018
33	Yiqi Yangyin Huoxue decoction (YQYYHX)	Astragalus mongholicus Bunge [Fabaceae; astragali radix praeparata cum mell], Angelica sinensis (Oliv.) Diels [Apiaceae; angelicae sinensis radix], Paeonia lactiflora Pall. [Paeoniaceae; paeoniae radix rubra], Conioselinum anthriscoides 'Chuanxiong' [Apiaceae; chuanxiong rhizoma], Codonopsis pilosula (Franch.) Nannf. [Campanulaceae; codonopsis radix], Ophiopogon japonicus (Thunb.) Ker Gawl. [Aspa…	40:15:15:15:15:12:6:6:20:3:6	2 times/day,1 dose/day Soak in water for 1 hour, then add 200ml of water and boil for half an hour with a decoction machine. After that, pour out the decoction liquid, add 200ml of water again and boil. Filter and mix the two decoctions of Chinese medicine, and take about 400ml of juice.	Prepared by Shandong Provincial Hospital of Traditional Chinese Medicine.	RCT	4 weeks	YQYYHX + CT / CT	60 (30/30)	①TCMSS: 4.4±2.0 vs 5.8±2.5 ②93.33% / 70.00% ③MLHFQ: 19.5±8.5 vs 25.4±10.7 ⑤NYHA: 86.67% / 70.00%, Lee's scale: 1.4±0.6 vs 1.6±0.8	⑦NT-proBNP: 1086.82±837.50 vs 1642.52±1257.47	Qi Yin deficiency	Shen, 2018
34	Bawei Tongluo granules (BWTL)	Hirudo medicinalis Linnaeus [Hirudinidae; Hirudo], Pheretima guillelmi (Michaelsen) [Megascolecidae; Lumbricus], Pueraria montana var. lobata (Willd.) Maesen & S.M.Almeida ex Sanjappa & Predeep [Fabaceae; puerariae lobatae radix], Glycyrrhiza glabra L. [Fabaceae; glycyrrhizae radix et rhizoma praeparata cum melle], Rehmannia glutinosa (Gaertn.) DC. [Orobanchaceae; rehmanniae radix praeparata], Op…	NA	3 times/day, 1 bag/time (15g/bag)	Prepared by the Pharmaceutical Products Room of Shanxi Academy of Traditional Chinese Medicine.	RCT	8 weeks	BWTL + CT / CT	66(33/33)	①TCMSS: 11.48±3.74 vs 15.09±3.22 ②84.85% / 72.73% ③MLHFQ: 45.15±8.13 vs 49.88±8.55 ④6MWT: 451.61±42.64 vs 426.64±44.08 ⑤NYHA: 78.8% / 60.6%	⑥E/A: 0.88±0.10 vs 0.73±0.13 ⑦NT-proBNP: 829.09±269.31 vs 922.48±224.26	Qi Yin deficiency and blood stasis	Zhang, 2017
35	Jiangzhuo Tongluo granules (JZTL)	Panax ginseng C.A.Mey. [Araliaceae; ginseng folium], Salvia miltiorrhiza Bunge [Lamiaceae; salviae miltiorrhizae radix et rhizoma], Conioselinum anthriscoides 'Chuanxiong' [Apiaceae; chuanxiong rhizoma], Ziziphus jujuba Mill. [Rhamnaceae; jujubae fructus], Carthamus tinctorius L. [Asteraceae; carthami flos], Trichosanthes kirilowii Maxim. [Cucurbitaceae; trichosanthis fructus], Alisma plantago-aq…	4.5:9:9:3.6:3.6:4.5:9:6:6:13.5:9:9:9:6	3 times/day, 1 bag/time (15g/bag)	Prepared by Shanxi Hospital of Traditional Chinese Medicine Preparation Room.	RCT	8 weeks	JZTL + CT / CT	72 (36/36)	②88.89% / 72.22% ③Decrease MLHFQ score. ④6MWT: 255.54±43.10 vs 312.61±41.53 ⑤NYHA: 83.33% / 66.67%	⑥LVEF: 55.50±4.30 vs 50.93±3.60 ⑦NT-proBNP: 535.82±114.63 vs 698.72±241.02	Intermingled phlegm and blood stasis	Yin et al., 2019
36	Jianxin granules (JX)	Glycyrrhiza glabra L. [Fabaceae; glycyrrhizae radix et rhizoma praeparata cum melle], Astragalus mongholicus Bunge [Fabaceae; astragali radix praeparata cum mell], Panax ginseng C.A.Mey. [Araliaceae; ginseng folium], Salvia miltiorrhiza Bunge [Lamiaceae; salviae miltiorrhizae radix et rhizoma], Typha angustifolia L. [Typhaceae; typhae pollen], Atractylodes macrocephala Koidz. [Asteraceae; atracty…	NA	3 times/day, 1 bag/time (10g/bag)	Prepared by the Second People's Hospital of Fujian Province.	RCT	6 weeks	JX + CT / CT	60 (30/30)	①TCMSS: 7.27±2.50 vs 8.63±2.59 ②86.7% / 73.3% ③MLHFQ: 38.30±9.25 vs 42.0±9.13 ⑤NYHA: 90.0% / 83.3%	⑥LVEF: 60.33±4.80 vs 57.80±3.17, E/A: 1.07±0.25 vs 0.98±0.27, E/e': 12.66±3.32 vs 13.16±3.16 ⑦BNP: 130.33±79.59 vs 152.53±68.87	Qi deficiency，blood stasis and fluid retention	Xin, 2015
37	Jianxin granules (JX)	Astragalus mongholicus Bunge [Fabaceae; astragali radix praeparata cum mell], Panax ginseng C.A.Mey. [Araliaceae; ginseng folium], Salvia miltiorrhiza Bunge [Lamiaceae; salviae miltiorrhizae radix et rhizoma], Typha angustifolia L. [Typhaceae; typhae pollen], Atractylodes macrocephala Koidz. [Asteraceae; atractylodis macrocephalae rhizoma], Wolfiporia extensa (Peck) Ginns [Polyporaceae; polyporus…	NA	3 times/day, 1 bag/time (6g/bag)	Prepared by the Second People's Hospital of Fujian Province.	RCS	8 weeks	JX + CT / CT	145 (72/73)	②87.50% / 61.64% ⑤NYHA: 93.06% / 82.19%	⑦NT-proBNP: 174.92±33.64 vs 224.26±31.00 ⑧CRP: 1.73±0.67 vs 2.15±0.55, IL-1β: 32.86±6.99 vs 41.34±8.53, IL-6: 16.56±6.93 vs 19.94±8.39	Qi deficiency and blood stasis	Chen et al., 2022
38	Jiawei Linggui Zhugan granules (JWLGZG)	Neolitsea cassia (L.) Kosterm. [Lauraceae; cinnamomi cortex], Wolfiporia cocos (Schw.) Ryv. & Cilbn. [Polyporaceae; poria], Atractylodes macrocephala Koidz. [Asteraceae; atractylodis macrocephalae rhizoma], Prunus armeniaca L. [Rosaceae; armeniacae semen amarum], Descurainia sophia (L.) Webb ex Prantl [Brassicaceae; descurainiae semen], Salvia miltiorrhiza Bunge [Lamiaceae; salviae miltiorrhizae …	30:30:20:15:10:15:10:15:10	3 times/day, 1 bag/time brew 100mL/bag	Prepared by Kunming Hospital of Traditional Chinese Medicine.	RCT	4 weeks	JWLGZG + CT / CT	62 (32/30)	①TCMSS: 11.38±3.76 vs 17.97±4.85 ②93.75% / 83.33% ③MLHFQ: 27.84±6.37 vs 38.40±3.54 ④6MWT: 435.69±43.88 vs 401.60±51.99 ⑤NYHA: 87.50% / 66.67%	⑦BNP: 316.90±101.53 vs 399.18±126.18	Yin deficiency and blood stasis	Wang, 2021
39	Linggui Zhugan granules (LGZG)	Wolfiporia cocos (Schw.) Ryv. & Cilbn. [Polyporaceae; poria], Atractylodes macrocephala Koidz. [Asteraceae; atractylodis macrocephalae rhizoma], Neolitsea cassia (L.) Kosterm. [Lauraceae; cinnamomi cortex], Glycyrrhiza glabra L. [Fabaceae; glycyrrhizae radix et rhizoma praeparata cum melle]	12:9:9:6	2 times/day,1 dose/day decocted with water to 300ml, taken it warm in the morning and evening.	Prepared from the Second Affiliated Hospital of Tianjin University of Traditional Chinese Medicine.	RCT	1 month	LGZG + CT / CT	80 (40/40)	③Decrease MLHFQ score.	Unreported	Unreported	Niu, 2021
40	Qifu Qiangxin granules (QFQX)	Aconitum carmichaelii Debeaux [Ranunculaceae; aconiti lateralis radix praeparata], Astragalus mongholicus Bunge [Fabaceae; astragali radix praeparata cum mell], Wolfiporia cocos (Schw.) Ryv. & Cilbn. [Polyporaceae; poria], Atractylodes macrocephala Koidz. [Asteraceae; atractylodis macrocephalae rhizoma], Descurainia sophia (L.) Webb ex Prantl [Brassicaceae; descurainiae semen], Salvia miltiorrhiz…	10:30:15:10:10:10:10:6	2 times/day,1 dose/day decocted with water to 300ml, taken it warm in the morning and evening.	Prepared by Hunan Sanjiu Medical&Pharmaceutical Co.,Ltd..	RCT	4 weeks	QFQX + CT / CT	60 (30/30)	①TCMSS: 6.93±2.66 vs 9.43±2.62 ②86.67% / 70.00% ③MLHFQ: 21.03±11.21vs29.87±13.53	⑥E/e': 12.07 (9.55,14.70) vs 14.26 (11.23,19.04) ⑦NT-proBNP: 317.00 (81.00,610.50) vs 497.00 (210.75,1131.75)	Heart Yang deficiency,blood stasis and fluid retention	Bai, 2022
41	Qigui Yiqi Huoxue granules (QGYQHX)	Astragalus mongholicus Bunge [Fabaceae; astragali radix praeparata cum mell], Angelica sinensis (Oliv.) Diels [Apiaceae; angelicae sinensis radix], Neolitsea cassia (L.) Kosterm. [Lauraceae; cinnamomi cortex], Ilex pubescens Hook. et Arn [Aquifoliaceae; Herba Ilicis Pubescentis]	30:6:12:9	3 times/day, 1 bag/time brew 100mL/bag	Purchased from the Pharmacy Department of the Second Affiliated Hospital of Guizhou University of Traditional Chinese Medicine	RCT	12 weeks	QGYQHX + CT / CT	66 (33/33)	①TCMSS: 6.34±2.647 vs 9.97±2.483 ②90.6% / 61.3% ⑤NYHA: 93.7% / 87.1%	⑥E/A: 0.89±0.03 vs 0.87±0.023 ⑦NT-proBNP: 811.50 (720.75,918.75) vs 921.00 (890.00,975.00)	Qi deficiency and blood stasis	Liu, 2020
42	Qihong granules (QH)	Astragalus mongholicus Bunge [Fabaceae; astragali radix praeparata cum mell], Rhodiola crenulata (Hook.f. & Thomson) H.Ohba [Crassulaceae; rhodiolae crenulatae radix et rhizoma], Neolitsea cassia (L.) Kosterm. [Lauraceae; cinnamomi cortex], Salvia miltiorrhiza Bunge [Lamiaceae; salviae miltiorrhizae radix et rhizoma], Alisma plantago-aquatica subsp. orientale (Sam.) Sam. [Alismataceae; alismatis …	NA	2 times/day, 1 bag/time (6g/bag)	Prepared by Li. (2021) according to China Pharmacopoeia.	RCS	4 weeks	QH + CT / CT	56 (28/28)	①TCMSS: 10.80±1.76 vs 13.96±1.62 ③MLHFQ: 43.60±7.83 v s52.52±3.90	⑦NT-proBNP: 888.2±904.75 vs 1860.0±2596.92	Qi deficiency and blood stasis	Li, 2021
43	Shuxin granules (SX)	Astragalus mongholicus Bunge [Fabaceae; astragali radix praeparata cum mell], Conioselinum anthriscoides 'Chuanxiong' [Apiaceae; chuanxiong rhizoma], Salvia miltiorrhiza Bunge [Lamiaceae; salviae miltiorrhizae radix et rhizoma], Wolfiporia cocos (Schw.) Ryv. & Cilbn. [Polyporaceae; poria], Alisma plantago-aquatica subsp. orientale (Sam.) Sam. [Alismataceae; alismatis rhizoma], Leonurus japonicus …	30:15:15:20:15:20	2 times/day, 1 bag/time brew 100mL/bag (10-15g/bag)	Purchased from Guangdong Yifang Pharmaceutical Co., LTD.	RCT	4 weeks	SX + CT / CT	60 (30/30)	①TCMSS: 14.68±3.16 vs 14.94±3.34 ②93.33% / 63.33% ③MLHFQ: 39.04±3.13 vs 39.34±3.11 ⑤NYHA: 90.00% / 66.67%	⑦BNP: 124.52±30.13 vs 158.68±51.64	Qi deficiency，blood stasis and fluid retention	Chen, 2018
44	Wenyang Huoxue granules (WYHX)	Astragalus mongholicus Bunge [Fabaceae; astragali radix praeparata cum mell], Salvia miltiorrhiza Bunge [Lamiaceae; salviae miltiorrhizae radix et rhizoma], Cervus nippon Temminck [Cervidae; Lu Jiao Jiao (Deer Antler Gelatin)], Carthamus tinctorius L. [Asteraceae; carthami flos], Neolitsea cassia (L.) Kosterm. [Lauraceae; cinnamomi cortex], Descurainia sophia (L.) Webb ex Prantl [Brassicaceae; de…	NA	2 times/day, 1 bag/time	Prepared by Gu. (2016) according to China Pharmacopoeia.	RCT	3 months	WYHX + CT / CT	90 (45/45)	①TCMSS: 7.98±5.17 vs 8.80±5.75	⑥LVEF: 66.61±5.81 vs 63.18±6.81, LVMI: 121.27 (99.05,142.94) vs 134.55 (108.52，171.28) ⑦BNP: 126.00 (55.50,222.00) vs 197.00 (71.50,539.50)	Yang deficiency and blood stasis	Gu, 2016
45	Xinshuaining Heji granules (XSNHJ)	Aconitum carmichaelii Debeaux [Ranunculaceae; aconiti lateralis radix praeparata], Panax ginseng C.A.Mey. [Araliaceae; ginseng folium], Astragalus mongholicus Bunge [Fabaceae; astragali radix praeparata cum mell], Salvia miltiorrhiza Bunge [Lamiaceae; salviae miltiorrhizae radix et rhizoma], Carthamus tinctorius L. [Asteraceae; carthami flos], Leonurus japonicus Houtt. [Lamiaceae; leonuri fructus…	6:20:30:20:12:30:10:9	2 times/day, 1 bag/time brew 50mL/bag (10-15g/bag)	Prepared by Guizhou Provincial Hospital of Traditional Chinese Medicine	RCT	1 month	XSNHJ + CT / CT	60 (30/30)	①TCMSS: 8.80±3.585 vs 12.8±3.093 ②96.67% / 76.67% ⑤NYHA: 96.67% / 86.67%	⑥LVEF: 66.23±5.49 vs 63.07±5.56, E/e':11.59±3.64 vs 13.43±2.99 ⑦NT-proBNP: 343.43±187.18 vs 476.73±267.06	Heart-kidney Yang deficiency, water and blood stasis	Wan, 2017
46	Yangyin Shuxin granules (YYSX)	Cornus officinalis Siebold & Zucc. [Cornaceae; corni fructus], Ophiopogon japonicus (Thunb.) Ker Gawl. [Asparagaceae; ophiopogonis radix], Polygonatum sibiricum Redouté [Asparagaceae; polygonati rhizoma], Chinese softshell turtle [Trionychidae; Carapax Trionycis], Salvia miltiorrhiza Bunge [Lamiaceae; salviae miltiorrhizae radix et rhizoma], Pheretima guillelmi (Michaelsen) [Megascolecidae; Lumbr…	15:20:15:10:20:10:10:10	2 times/day,1 dose/day decocted with water to 300ml, taken it warm in the morning and evening.	Prepared by the First Affiliated Hospital of Tianjin University of Traditional Chinese Medicine.	RCT	2 weeks	YYSX + CT / CT	57 (28/29)	①TCMSS: 75.79±30.57 vs 100.24±38.25 ③MLHFQ: 29.64±18.22 vs 40.93±18.17 ④6MWT: 316.50±156.00 vs 300.00±69.00	⑥E/e': 11.23±4.63 vs 12.48±5.80	Yin deficiency, blood stasis and phlegm-heat	Zhao et al., 2018
47	Zhigancao granules (ZGC)	Glycyrrhiza glabra L. [Fabaceae; glycyrrhizae radix et rhizoma praeparata cum melle], Zingiber officinale Roscoe [Zingiberaceae; zingiberis rhizoma recens], Neolitsea cassia (L.) Kosterm. [Lauraceae; cinnamomi cortex], Glehnia littoralis (A.Gray) F.Schmidt ex Miq. [Apiaceae, glehniae radix], Rehmannia glutinosa (Gaertn.) DC. [Orobanchaceae; rehmanniae radix praeparata], Ophiopogon japonicus (Thun…	12:9:12:30:15:12:9:10	2 times/day, 1 bag/time brew 50mL/bag	Prepared from Longhua Hospital Affiliated to Shanghai University of Traditional Chinese Medicine	RCT	12 weeks	ZGC + CT / CT	122 (61/61)	①Reduce TCMSS score. ②93.3%/73.3% ③Decrease MLHFQ score. ④Improve 6MWT ⑤Regulate NYHA and Lee's scale score.	⑦NT-proBNP↓	Qi Yin deficiency	Zhang et al., 2021
48	Shenqi Fuzheng injection (SQFZ)	Codonopsis pilosula (Franch.) Nannf. [Campanulaceae; codonopsis radix], Astragalus mongholicus Bunge [Fabaceae; astragali radix praeparata cum mell]	NA	Intravenous infusion. 250ml (i.e. 1 bottle) once a day	Purchased from Livzon Group Limin Pharmaceutical Factory	RCT	2 weeks	SQFZ + CT / CT	132 (66/66)	③MLHFQ: 44.63±8.98 vs 52.63±9.81 ④6MWT: 316.42±102.74 vs 298.00±51.11 ⑤NYHA: 87.88% / 69.70%	⑦NT-proBNP: 1421.17±1250.83 vs 1774.06±1703.31	Unreported	Xu et al., 2020
49	Kangdaxin oral liquid (KDX)	Aconitum carmichaelii Debeaux [Ranunculaceae; aconiti lateralis radix praeparata], Astragalus mongholicus Bunge [Fabaceae; astragali radix praeparata cum mell], Descurainia sophia (L.) Webb ex Prantl [Brassicaceae; descurainiae semen], Wolfiporia extensa (Peck) Ginns [Polyporaceae; polyporus], Angelica sinensis (Oliv.) Diels [Apiaceae; angelicae sinensis radix], Lycopus lucidus var. hirtus (Regel…	NA	3 times/day, 1 dose/time 10mL/dose	Prepared by Lin et al. (2016) according to China Pharmacopoeia.	RCT	4 weeks	KDX + CT / CT	70 (35/35)	②85.7% / 62.8% ④6MWT: 475.85±46.16 vs 415.22±52.83	⑥E/A: 1.25±0.36 vs 1.08±0.32, E/e': 12.85±2.16 vs 15.22±2.83 ⑦NT-proBNP: 694.96±96.36 vs 865.11±104.32	Yang deficiency and blood stasis	Lin et al., 2016
50	Wenxin pills (WX)	Codonopsis pilosula (Franch.) Nannf. [Campanulaceae; codonopsis radix], Astragalus mongholicus Bunge [Fabaceae; astragali radix praeparata cum mell], Aconitum carmichaelii Debeaux [Ranunculaceae; aconiti lateralis radix praeparata], Wolfiporia cocos (Schw.) Ryv. & Cilbn. [Polyporaceae; poria], Prunus persica (L.) Batsch [Rosaceae; persicae ramulus], Carthamus tinctorius L. [Asteraceae; carthami f…	30:20:6:10:20:10:10:20:15:10	2 times/day, 1 bag/time (6g/bag)	Prepared by Hubei Provincial Hospital of Integrated Traditional Chinese and Western Medicine.	RCT	4 weeks	WX + CT / CT	79 (38/41)	①TCMSS: 10.24±6.82 vs 13.25±4.05 ②86.8% / 63.4% ③MLHFQ: 23.28±8.75 vs 27.92±7.12 ④6MWT: 385.12±30.15 vs 360.33±22.56 ⑤NYHA: 84.2% / 48.8%	⑦NT-pro BNP: 1394.25±786.52 vs 1866.35±802.25 ⑧sST2: 45.25±20.24 vs 60.12±35.12	Yang deficiency and water flooding	Tan, 2022
51	Shenqi Baoxin plaster (SQBX)	Panax ginseng C.A.Mey. [Araliaceae; ginseng folium], Astragalus mongholicus Bunge [Fabaceae; astragali radix praeparata cum mell], Prunus persica (L.) Batsch [Rosaceae; persicae ramulus], Carthamus tinctorius L. [Asteraceae; carthami flos], Angelica sinensis (Oliv.) Diels [Apiaceae; angelicae sinensis radix], Conioselinum anthriscoides 'Chuanxiong' [Apiaceae; chuanxiong rhizoma], Atractylodes mac…	9:30:12:12:12:15:15:15:10:18:6	3 times/day, 1 bag/time	Prepared by the Plaster Pharmacy of Sichuan Traditional Chinese Medicine Hospital.	RCT	4 weeks	SQBX + CT / CT	60 (30/30)	①TCMSS: 9.40±8.04 vs 14.63±10.53 ②90.00% / 53.30% ③MLHFQ: 60.50±6.23 vs 66.43±5.55 ④6MWT: 390.13±148.87 vs 318.30±72.90 ⑤NYHA: 66.66% / 40.00%, Lee's scale: 3.77±2.24 vs 5.47±2.80	⑦NT-proBNP: 835.50±625.28 vs 1135.37±643.31	Qi deficiency and blood stasis	Chen, 2019
52	Yangxin Huoxue Tongmai plaster (YXHXTM)	Panax ginseng C.A.Mey. [Araliaceae; ginseng folium], Polygonatum sibiricum Redouté [Asparagaceae; polygonati rhizoma], Rhodiola crenulata (Hook.f. & Thomson) H.Ohba [Crassulaceae; rhodiolae crenulatae radix et rhizoma], Gynostemma pentaphyllum (Thunb.) Makino 1902 [Cucurbitaceae; Gynostemma Herba], Ziziphus jujuba Mill. [Rhamnaceae; jujubae fructus], Conioselinum anthriscoides 'Chuanxiong' [Apiac…	10:10:10:10:6:10:10:15:15:10:10:10:10:10:10	2 times/day, 2 tablespoons(about 20g)/time	Prepared by Wang. (2019) according to China Pharmacopoeia.	RCT	8 weeks	YXHXTM + CT / CT	60 (30/30)	①TCMSS: 8.12±4.02 vs 14.46±5.24 ②96.6% / 93.3% ④6MWT: 436.86±21.64 vs 345.38±20.65 ⑤Regulate NYHA and Lee's scale score.	⑥E/e': 7.02±1.38 vs 10.02±1.56 ⑦NT-proBNP: 312.16±78.46 vs 926.12±75.26	Heart-qi deficiency,phlegm and blood stasis blocking collaterals	Wang, 2019
53	Yangxin Huoxue Tongmai plaster (YXHXTM)	Panax ginseng C.A.Mey. [Araliaceae; ginseng folium], Ziziphus jujuba Mill. [Rhamnaceae; jujubae fructus], Conioselinum anthriscoides 'Chuanxiong' [Apiaceae; chuanxiong rhizoma], Salvia miltiorrhiza Bunge [Lamiaceae; salviae miltiorrhizae radix et rhizoma], Curcuma longa L. [Zingiberaceae; curcumae longae rhizoma], Typha angustifolia L. [Typhaceae; typhae pollen], Crataegus pinnatifida Bunge [Rosa…	120:50:180:120:120:120:180:180:120:180:120:120:120:180:120:60	2 times/day, 15 mL/time After soaking, boiling, precipitating, and concentrating, add 150g of honey to the clear paster.	Prepared by the Pharmaceutical Products Room of the Affiliated Hospital of Hunan Academy of Traditional Chinese Medicine	RCT	2 months	YXHXTM + CT / CT	57 (28/29)	①TCMSS: 9.86±6.92 vs 11.72±6.82 ②89.29% / 68.97% ③Decrease MLHFQ score. ④6MWT: 410.96±81.83 vs 397.48±84.59	⑥E/A: 0.79±0.04 vs 0.76±0.06, E/e': 12.74±1.02 vs 12.29±0.95 ⑦NT-proBNP: 735.01±649.95 vs 697.07±542.05	Heart-qi deficiency,phlegm and blood stasis blocking collaterals	Li, 2020
54	Xinshengmai tablets (XSM)	Codonopsis pilosula (Franch.) Nannf. [Campanulaceae; codonopsis radix], Alisma plantago-aquatica subsp. orientale (Sam.) Sam. [Alismataceae; alismatis rhizoma], Sparganium stoloniferum (Buch.-Ham. ex Graebn.) Buch.-Ham. ex Juz. [Typhaceae; sparganii rhizoma], Curcuma phaeocaulis Valeton [Zingiberaceae; curcumae radix], Chinese softshell turtle [Trionychidae; Carapax Trionycis], Ophiopogon japonic…	NA	3 times/day, 6 tablets/time	Prepared by Huang et al. (2014) according to China Pharmacopoeia.	RCT	4 weeks	XSM + CT / CT	40 (20/20)	②88.9% / 66.7%	⑧inflammatory factor: CRP: 2.13±0.05 vs 2.97±0.06, TC: 5.10±0.06 vs 6.32±0.11, DBP: 88.8±7.4 vs 95.0±3.8	Yang Qi deficiency,blood stasis and phlegm obstruction	Huang et al., 2014
55	Xinshengmai tablets (XSM)	Codonopsis pilosula (Franch.) Nannf. [Campanulaceae; codonopsis radix], Alisma plantago-aquatica subsp. orientale (Sam.) Sam. [Alismataceae; alismatis rhizoma], Sparganium stoloniferum (Buch.-Ham. ex Graebn.) Buch.-Ham. ex Juz. [Typhaceae; sparganii rhizoma], Curcuma phaeocaulis Valeton [Zingiberaceae; curcumae radix], Chinese softshell turtle [Trionychidae; Carapax Trionycis], Ophiopogon japonic…	NA	3 times/day, 6 tablets/time	Prepared by Zhang. (2011) according to China Pharmacopoeia.	RCT	4 weeks	XSM + CT / CT	60 (30/30)	②93.3% / 86.1% ④6MWT: 480±63.2 vs 402±56.6	⑥E/A: 0.98±0.52 vs 0.79±0.31	Qi deficiency, blood stasis and phlegm obstruction	Zhang, 2011
56	Xinshengmai tablets (XSM)	Codonopsis pilosula (Franch.) Nannf. [Campanulaceae; codonopsis radix], Alisma plantago-aquatica subsp. orientale (Sam.) Sam. [Alismataceae; alismatis rhizoma], Sparganium stoloniferum (Buch.-Ham. ex Graebn.) Buch.-Ham. ex Juz. [Typhaceae; sparganii rhizoma], Curcuma phaeocaulis Valeton [Zingiberaceae; curcumae radix], Chinese softshell turtle [Trionychidae; Carapax Trionycis], Ophiopogon japonic…	NA	3 times/day, 4 tablets/time	Prepared by Huang. (2005) according to China Pharmacopoeia.	RCT	4 weeks	XSM + CT / CT	40 (20/20)	①TCMSS: 14.86±2.60 vs 16.44±5.29 ②75% / 65%	⑥LVMI: 124.18±10.39 vs 129.26±1.14 ⑧ET: 116.67±15.45 vs 118.09±18.65, AngII: 16.56±3.21 vs 21.47±2.99	Qi deficiency, blood stasis and phlegm obstruction	Huang, 2005
57	Xinyin tablets (XY)	Panax ginseng C.A.Mey. [Araliaceae; ginseng folium], Ophiopogon japonicus (Thunb.) Ker Gawl. [Asparagaceae; ophiopogonis radix], Astragalus mongholicus Bunge [Fabaceae; astragali radix praeparata cum mell], Schisandra chinensis (Turcz.) Baill. [Schisandraceae; schisandrae chinensis fructus], Leonurus japonicus Houtt. [Lamiaceae; leonuri fructus], Ilex pubescens Hook. et Arn [Aquifoliaceae; Herba …	NA	3 times/day, 3 tablets/time (0.4g/tablet)	Prepared by Zhu. (2021) according to China Pharmacopoeia.	RCT	4 weeks	XY + CT / CT	58 (30/28)	①TCMSS: 16.60±4.07 vs 18.29±6.18 ②93.9% / 67.9% ③MLHFQ: 27.43±7.31 vs 32.00±7.74 ④6MWT: 331.01±50.45 vs 328.22±66.43 ⑤NYHA: 90.0% / 64.3%	Unreported	Qi Yin deficiency and blood stasis	Zhu, 2021
58	Yangxinshi tablets (YXS)	Panax ginseng C.A.Mey. [Araliaceae; ginseng folium], Astragalus mongholicus Bunge [Fabaceae; astragali radix praeparata cum mell], Ganoderma lucidum (Curtis) P. Karst. [Ganodermataceae; Testudinis Carapax et Plastrum], Codonopsis pilosula (Franch.) Nannf. [Campanulaceae; codonopsis radix], Pueraria montana var. lobata (Willd.) Maesen & S.M.Almeida ex Sanjappa & Predeep [Fabaceae; puerariae lobata…	NA	3 times/day, 3 tablets/time	Prepared by Liu. (2020) according to China Pharmacopoeia.	RCT	3 months	YXS + CT / CT	65 (33/32)	①TCMSS: 6.93±2.46 vs 10.40±3.56 ③DecreaseMLHFQ and EQ-5D score. ④6MWT: 355.87±41.12 vs 335.21±23.26	Unreported	Qi deficiency and blood stasis/Qi Yin deficiency and blood stasis	Liu, 2020
①Imprve TCM symptom. ②Enhance syndrome efficacy. ③Raise quality of life. ④Enhance the overall motor function. ⑤Adjust the tolerance of daily activities. ⑥Regulate cardiac function and coronary artery circulation. ⑦Improve prognosis. ⑧Control inflammation and endocrine metabolism.
Shenqi Fuzheng injection (SQFZ): Codonopsis, astragalus water extract, ethanol precipitation once, filtration, ethanol recovery, add excipients, adjust pH value, add injection water through microporous membrane filtration, then through φ retention relative molecular weight 60,000 hollow fiber nanofiltration membrane filtration, filling, sterilization, or freeze-drying, that is; or codonopsis, ast…
